# Supplementary material for: An Investigation into Which Methods Best Explain Children’s Exposure to Traffic-Related Air Pollution
Source: Toxics. 2022 May 26;10(6):284. doi: 10.3390/toxics10060284 (PMC9229918; doi:10.3390/toxics10060284)
Supplement: Supplementary file 1 [file toxics-10-00284-s001.zip]

Archive with 2 entries (2 files):
- toxics-1736599-supplementary Table S4/toxics-1736599-supplementary Table S1-Table S3.pdf
- toxics-1736599-supplementary Table S4/toxics-1736599-supplementary Table S4.xlsx
