# Supplementary material for: An Investigation into Which Methods Best Explain Children’s Exposure to Traffic-Related Air Pollution
Source: Toxics. 2022 May 26;10(6):284. doi: 10.3390/toxics10060284 (PMC9229918; doi:10.3390/toxics10060284)
Supplement: Supplementary file 1 [file toxics-10-00284-s001.zip › toxics-1736599-supplementary Table S4/toxics-1736599-supplementary Table S4.xlsx]

## Sheet: All Models Overview
	Model	Predictors	Predictors	Unstandardized Coefficients		Standardized Coefficients	t	Sig.	Adj. R Sq.	Measured vs. Predicted R Sq.	Scatteplot	Error Map
			Explanation	B	Std. Error	Beta
	2004 Benzene Annual	(Constant)		-0.139	0.032		-4.356	0
		NewC2Art_Truck@400	Collector and Arterial Roads with Truck Traffic Only	0.006	0.002	0.37	3.42	0.002
		DwellCount@750	Dwelling Count	3.05e-05	0	0.345	3.259	0.002
		DistanceMAJORS	Distance to Major Roads	-0.189	0.08	-0.24	-2.361	0.024		y = 0.7434x + 0.208
		DistanceBRIDGE	Distance to Bridge	-0.006	0.003	-0.231	-2.237	0.032	0.649	R² = 0.651
	2004 NO2 Annual	(Constant)		11.506	0.481		23.921	0
		Distance to Bridge	Distance to Bridge	-0.224	0.031	-0.385	-7.11	0
		DwellCount@800M	Dwelling Count	0.001	0	0.395	7.873	0
		Major_Trucks@1000M	Truck Traffic on Major Roads	0.012	0.002	0.334	6.841	0
		Major_AM@150M	Traffic on Major Roads in the Morning	0.06	0.018	0.169	3.25	0.003
		Distance to All Roads	Distance to All Roads	-11.872	5.564	-0.105	-2.134	0.04
		Distance to Majors	Distance to Major Roads	-2.595	1.038	-0.146	-2.501	0.017		y=1.0178x+0.1055
		OpenArea@1000M	Open Areas (i.e. Parks)	-0.008	0.003	-0.11	-2.277	0.029	0.931	R2=0.93
	2005 NO2 Annual	(Constant)		16.048	0.331		48.414	0
		DistBridge	Distance to Bridge	-0.413	0.03	-0.578	-13.812	0
		Major_Truck_150	Truck Traffic on Major Roads	0.224	0.029	0.34	7.73	0
		Open150	Open Areas (i.e. Parks)	-0.9	0.105	-0.331	-8.528	0
		Art_AM_300	Traffic on Arterial Roads in the Morning	0.062	0.015	0.187	4.123	0		y = 0.8341x + 2.1862
		Industrial1000	Industrial Areas (i.e. factories, treatment plants, airport, etc.)	0.021	0.005	0.153	3.837	0.001	0.962	R² = 0.8236
	2005 PM 2.5 Annual	(Constant)		1.092	0.007		160.089	0
		Industrial550	Industrial Areas (i.e. factories, treatment plants, airport, etc.)	0.004	0	0.829	14.088	0
		Residential1000	Residential Areas	0	0	0.635	10.84	0
		Dwell550	Dwelling Count	1.77e-05	0	0.428	7.921	0
		Commercial900	Commercial Areas (i.e. malls, businesses, restaurants,e tc.)	0	0	0.277	4.874	0.001		y = 1.1205x - 1.7831
		DistNewC1Art	Distance to Class 1 Arterials	-0.004	0.001	-0.258	-4.499	0.001	0.96	R² = 0.6007
	2005 Toluene Summer	(Constant)		3.436	0.35		9.819	0
		elevation	Elevation (Altitude)	-0.018	0.002	-0.561	-9.094	0
		C1ArtNewC2Art_Truck_900	Class 1&2 Arterial Roads with Truck Traffic Only	0.001	0	0.467	8.096	0
		Industrial500	Industrial Areas (i.e. factories, treatment plants, airport, etc.)	0.011	0.002	0.374	5.99	0
		C2Col_AM_1000	Class 2 Collector Traffic in the Morning	0.004	0.001	0.387	6.257	0
		SummerInvDistWindC2Art	Inverse Distance of Wind	1.129	0.247	0.27	4.572	0
		All_Length_250	Length of All Roads	0.105	0.016	0.461	6.73	0
		Dwell150	Dwelling Count	0	0	0.215	3.401	0.002		y = 2.0842x - 0.3835
		Local_Length_800	Length of Local Roads	0.006	0.002	0.208	3.343	0.002	0.871	R² = 0.7546
	2005 Toluene Annual	(Constant)		0.208	0.024		8.819	0
		Major_AM_600	Traffic on Major Roads in the Morning	0.001	0	0.209	3.815	0.001
		Pop200	Population Count	0	0	0.593	13.021	0
		HwyArt_Truck_850	Truck traffic on Highway and Arterial Roads	0.001	0	0.611	11.279	0		y = 1.2043x - 0.4261
		Industrial700	Industrial Areas (i.e. factories, treatment plants, airport, etc.)	0.006	0.001	0.405	9.34	0	0.95	R² = 0.8146
		elevation	Altitude	-0.011	0.001	-0.327	-7.601	0
	2006 NO2 Summer	(Constant)		11.885	1.042		11.411	0
		DistC1Art	Distance to Class 1 Arterials	-0.001439	0	-0.443	-3.569	0.001
		Commercial_area_100	Commercial Areas (i.e. malls, businesses, restaurants,e tc.)	4.576	1.413	0.364	3.238	0.003
		C1ART_AM2_200	Traffic on Class1 Arterials in the morning	0.527	0.211	0.299	2.494	0.018
		Industrial_area_100	Industrial Areas (i.e. factories, treatment plants, airport, etc.)	4.859	2.101	0.266	2.313	0.028		y=0.9958x-0.6475
		SPKWY_Truck2_150	Truck Traffic on Riverside Dr.	10.09	5.11	0.226	1.975	0.057	0.549	R2=0.5788
